# Supplementary material for: Morphological Studies of Composite Spin Crossover@SiO2 Nanoparticles
Source: Nanomaterials (Basel). 2021 Nov 23;11(12):3169. doi: 10.3390/nano11123169 (PMC8706634; doi:10.3390/nano11123169)
Supplement: Supplementary file 1 [file nanomaterials-11-03169-s001.zip]

Archive with 1 entries (1 files):
- nanomaterials-1462544-supplementary.pdf
